# Supplementary material for: Defucosylation of Tumor-Specific Humanized Anti-MUC1 Monoclonal Antibody Enhances NK Cell-Mediated Anti-Tumor Cell Cytotoxicity
Source: Cancers (Basel). 2021 May 25;13(11):2579. doi: 10.3390/cancers13112579 (PMC8197514; doi:10.3390/cancers13112579)
Supplement: Supplementary file 1 [file cancers-13-02579-s001.zip]

Archive with 1 entries (1 files):
- cancers-1190921-supplementary.pdf
